# Supplementary material for: Enhanced In Vitro Recapitulation of In Vivo Liver Regeneration by Co-Culturing Hepatocyte Organoids with Adipose-Derived Mesenchymal Stem Cells, Alleviating Steatosis and Apoptosis in Acute Alcoholic Liver Injury
Source: Cells. 2024 Aug 4;13(15):1303. doi: 10.3390/cells13151303 (PMC11311897; doi:10.3390/cells13151303)
Supplement: Supplementary file 1 [file cells-13-01303-s001.zip]

Archive with 1 entries (1 files):
- cells-3100490-supplementary.pdf
